# Supplementary material for: Optimising weight-loss interventions in cancer patients—A systematic review and network meta-analysis
Source: PLoS One. 2021 Feb 4;16(2):e0245794. doi: 10.1371/journal.pone.0245794 (PMC7861370; doi:10.1371/journal.pone.0245794)
Supplement: S1 Data — (XLSX) [file pone.0245794.s010.xlsx]

## Sheet: Mean change and SE
Data: Weight changes used in network meta-analysis																treatment	Txlabel
Note:																1	SC
In this tab for studies in which SEs for mean changes were available (or can be obtained from SDs/CIs):																2	AER
	y1, y2, y3:		mean weight changes (post-treatment minus pre-treatment)													3	RES
	se1, se2, se3:		standard errors for mean weight changes													4	AER+RES
In the next tab for studies which only reported pre- and post-treatment means and SDs:																5	LOWCAL
	y1b-y3b, y1e-y3e:		weight at baseline and follow-up for studies in which SEs for mean changes were not available													6	LOWFAT
	sd1b-sd3b, sd1e-sd3e:		standard deviation of weight at baseline and follow-up													7	LOWCARB
																8	NCI
y1	y2	y3	se1	se2	se3	N1	N2	N3	t1	t2	t3	na	Study			9	PHYTO/PLANT
1.2	1	1.6	0.4802	0.4802	0.4802	82	78	82	SC	AER	RES	3	Courneya et al 2007			10	MEDIT
-0.87	-3.77	-2.09	0.7	1.0009	0.8966	18	23	23	SC	LOWCAL+AER/RES	LOWCAL+AER/RES	3	Demark-Wahnefried et al 2014			11	LOWCAL+LOWFAT
-0.3	-3.1	NA	0.4631	0.5376	NA	131	133	NA	SC	LOWCAL+AER	NA	2	Goodwin et al 2014			12	LOWFAT+PHYTO
-1.42	-2.87	NA	0.559	0.6716	NA	20	22	NA	SC	LOWCAL+AER/RES	NA	2	Greenlee et al 2013			13	LOWFAT+AER
-0.4	-1.09	NA	0.2824	0.2971	NA	43	47	NA	SC	LOWCAL+AER/RES	NA	2	Scott et al 2013			14	LOWCARB+AER
-2.7	-3.6	NA	0.3883	0.4906	NA	13	15	NA	NCI	PHYTO/PLANT	NA	2	Flynn et al 2010			15	LOWCAL+AER/RES
-6.3	-5.9	NA	1.2847	0.8947	NA	19	21	NA	LOWFAT	LOWCARB	NA	2	Thomson et al 2010			16	MEDIT+AER
0.5	0	NA	0.3395	0.3637	NA	42	40	NA	SC	AER+RES	NA	2	Ligibel et al 2009			17	LOWCAL+AER
-0.92	-2.06	NA	0.2	0.19	NA	322	319	NA	SC	LOWFAT/PHYTO+AER/RES	NA	2	Morey et al 2009			18	LOWCAL+LOWFAT+AER
0.04	0.01	NA	0.5773	0.4456	NA	14	22	NA	SC	AER	NA	2	Matthews et al 2007			19	LOWFAT/PHYTO+AER/RES
-0.6	-4	-2.6	0.7746	0.6194	0.7276	15	19	17	SC	LOWCAL	LOWFAT	3	Shaw et al 2007
0.2	0.32	NA	0.0664	0.0689	NA	40	39	NA	SC	RES	NA	2	Schmitz et al 2005
1.1	-2.7	NA	1.7	2.1	NA	12	8	NA	SC	LOWCAL	NA	2	Jen et al 2004
0.7	0.1	NA	0.353	0.4082	NA	26	24	NA	SC	AER	NA	2	Courneya et al 2003
0.6	0.4	-1.4	0.9694	0.5867	0.9694	41	40	42	SC	AER	AER	3	Segal et al 2001
-0.2	-5.7	NA	0.8369	0.5276	NA	24	44	NA	SC	LOWFAT+AER	NA	2	Pakiz et al 2011
1.44	-0.41	-0.67	0.5123	0.6271	0.5485	10	11	12	SC	AER	AER	3	Dolan et al 2016
-1.7	-5.6	-4.8	0.7398	0.7653	0.8674	33	33	34	SC	LOWCAL+LOWFAT+AER	LOWCAL+LOWFAT+AER	3	Harrigan et al 2016
0.04	-1.61	NA	0.5281	0.6072	NA	40	40	NA	SC	AER	NA	2	Lahart et al 2016
-0.79	-0.71	NA	0.34	0.25	NA	146	148	NA	SC	RES	NA	2	Brown et al 2015
0.1	0.4	NA	0.3061	0.2806	NA	30	28	NA	SC	RES	NA	2	Nilsen et al 2015
1.5	1.9	NA	0.3827	0.3571	NA	102	102	NA	SC	AER+RES	NA	2	Travier et al 2015
2.8	3.6	NA	1.2245	1.2755	NA	11	10	NA	SC	AER+RES	NA	2	Van Vulpen et al 2015 male
2.4	2.7	NA	1.7092	1.301	NA	5	7	NA	SC	AER+RES	NA	2	Van Vulpen et al 2015 female
-0.32	-1.8	NA	0.801	0.7424	NA	60	61	NA	SC	AER+RES	NA	2	Thomas 2017
-1.5	-2.6	NA	1.2256	1.3556	NA	29	29	NA	SC	LOWFAT+PHYTO	NA	2	Greenlee et al 2016 (updated)
1.6	2.9	NA	1.5306	1.4796	NA	19	21	NA	SC	AER+RES	NA	2	Cantarero-Villanueva et al 2016
-13.2	-12.2	NA	0.5927	0.4558	NA	83	85	NA	SC	LOWCAL+AER	NA	2	Befort 2016
-1.1	-4.7	NA	0.7908	0.7143	NA	45	45	NA	SC	LOWCAL+LOWFAT+AER	NA	2	Reeves 2017
-0.2	1.2	NA	0.6888	0.5867	NA	112	115	NA	SC	AER	NA	2	Courneya et al 2016
0.2	-4.6	NA	0.4	0.8132	NA	25	23	NA	SC	LOWCAL+AER	NA	2	Brown et al 2017
2.33685	0.019338	0.764253	0.630166	0.490129	0.425763	60	72	74	SC	AER	AER+RES	3	Mijwel et al 2019
1.3	-9.3	NA	1.0204	1.9388	NA	18	11	NA	SC	LOWCARB+AER	NA	2	Freedland et al 2019
-0.7	-2	NA	0.7398	0.4592	NA	23	23	NA	SC	AER	NA	2	Bourke et al 2018
0.47	-3.69	NA	0.2119	0.6704	NA	10	10	NA	SC	AER+RES	NA	2	Dieli‑Conwright et al 2019
-1.6	-3.7	NA	0.5	0.5	NA	18	16	NA	SC	LOWCAL+AER/RES	NA	2	Henning et al 2018
1.1	-1.35	-1.61	0.9311	0.7577	1.23472	13	12	15	SC	LOWFAT	MEDIT	3	Braakhuis et al 2017
-2.2	-4.7	NA	1.1	0.7307	NA	16	18	NA	SC	LOWCAL+AER	NA	2	Demark-Wahnefried et al 2017

## Sheet: post-pre
S1 Data: Weight changes used in network meta-analysis
Note:
In this tab for studies which only reported pre- and post-treatment means and SDs:
	y1b-y3b, y1e-y3e:		weight at baseline and follow-up for studies in which SEs for mean changes were not available
	sd1b-sd3b, sd1e-sd3e:		standard deviation of weight at baseline and follow-up
y1b	sd1b	y1e	sd1e	y2b	sd2b	y2e	sd2e	y3b	sd3b	y3e	sd3e	N1	N2	N3	t1	t2	t3	na	Study
56.1	7.4	56.4	7.2	57.6	6.7	57.8	6.7	NA	NA	NA	NA	31	30	NA	SC	PHYTO/PLANT	NA	2	Cho et al 2014
72.8	12.6	74.1	13	69.8	12	70.7	12.7	NA	NA	NA	NA	33	34	NA	SC	AER	NA	2	Backman et al 2013
84.43	12.835	83.49	13.1481	85.55	13.2502	83.09	12.9384	NA	NA	NA	NA	245	243	NA	SC	LOWFAT/PHYTO+AER/RES	NA	2	Demark-Wahnefried et al 2012
64.7	13.1	64.6	13.5742	63.8	11.8	60.9	11.8603	NA	NA	NA	NA	47	47	NA	SC	MEDIT	NA	2	Villarini et al 2012
71.8	18.7	72.4	19.6	66.3	13.3	65.7	12.7	67.3	12.7	69.3	14.2	34	36	30	SC	AER	AER	3	DeNysschen et al 2011
78.41	20.01	78.51	20.64	81.28	16.98	80.73	16.88	NA	NA	NA	NA	38	37	NA	SC	AER	NA	2	Irwin et al 2009
71.6	18.5	73.3	19.1	68	14	70.3	15.8	69.2	17.2	69.5	18.6	27	26	29	SC	AER+RES	LOWFAT/PHYTO+AER/RES	3	Demark-Wahnefried et al 2008
73.3	16.9346	73.7	20.8729	73.5	16.4659	74.1	21.1705	NA	NA	NA	NA	1551	1537	NA	NCI	LOWFAT+PHYTO	NA	2	Pierce et al 2007
72.6	15.6069	72.8	16.5823	72.7	15.9314	70.6	15.9314	NA	NA	NA	NA	1462	975	NA	SC	LOWFAT	NA	2	Chlebowski et al 2007
67.7	8.9	67.3	8.9	66.7	10.5	65.6	8.7	NA	NA	NA	NA	8	8	NA	SC	AER+RES	NA	2	Herrero et al 2006
63.9	19.3	63.7	19.1	78.7	25	78.2	24.3	NA	NA	NA	NA	6	12	NA	SC	AER	NA	2	Burnham et al 2002
88.4	10.6	87.8	9.9	86.2	14.4	85	11.7	NA	NA	NA	NA	31	32	NA	SC	AER+RES	NA	2	Cormie et al 2015
88.6	10.2	87.7	11.2	98.9	12.7	97.2	13.3	NA	NA	NA	NA	9	10	NA	SC	LOWCAL+LOWFAT	NA	2	Wright et al 2013
89.2	14.6	90	14.3	89.1	11.5	85.9	10.5	NA	NA	NA	NA	47	47	NA	SC	LOWFAT+AER	NA	2	Oneill et al 2012
94	23	95.4	25.4	95.7	19	92.7	20.1	NA	NA	NA	NA	34	41	NA	SC	LOWFAT+AER	NA	2	von Gruenigen et al 2012
107.1	24.7	106.3	27	115.4	29.4	112.1	30.4	NA	NA	NA	NA	22	23	NA	SC	LOWFAT+AER	NA	2	von Gruenigen et al 2008
83	12.6	82.2	12	82.5	10	78.9	9.3	NA	NA	NA	NA	7	12	NA	SC	AER	NA	2	Hvid et al 2016
97.7945	21.092	97.976	21.4549	98.1574	19.5498	97.3863	20.0034	NA	NA	NA	NA	12	10	NA	SC	LOWFAT+AER	NA	2	Sheppard et al 2016
65.75	12.49	65.49	12.29	66.62	9.13	66.78	8.64	NA	NA	NA	NA	44	45	NA	SC	AER+RES	NA	2	Casla et al 2015
85.4	21.4	85	21.5	80.2	9.6	77.2	10.3	NA	NA	NA	NA	10	13	NA	SC	LOWCAL+AER	NA	2	Swisher et al 2015
98.3	13.7142	93.2	13.7949	85.5	13.7142	76.7	13.7949	NA	NA	NA	NA	10	10	NA	SC	LOWCAL+AER/RES	NA	2	Arikawa et al 2018
70.37	15.13	72.53	15.61	76.46	13.98	72.69	13.83	NA	NA	NA	NA	24	26	NA	SC	MEDIT	NA	2	Skouroliakou et al 2018
86.5	12.3	88.4	12.3	85.7	17	86.5	16.4	NA	NA	NA	NA	47	50	NA	SC	AER+RES	NA	2	Wall et al 2017
64.5	9.6	63.7	9.5	67.1	11.9	66.6	11.8	NA	NA	NA	NA	21	19	NA	SC	MEDIT+AER	NA	2	Roveda et al 2017
83.33	6.7	92.32	15.6	85.58	8.8	85.82	9.9	NA	NA	NA	NA	31	35	NA	SC	AER+RES	NA	2	Hojan et al 2017
61	11.9	61.6	12.1	59.2	7.1	58.4	8	NA	NA	NA	NA	13	11	NA	SC	AER+RES	NA	2	Kim et al 2017
85.2	14.7	84.7	14.6	90.3	17.2	87.8	10.9	NA	NA	NA	NA	25	30	NA	SC	RES	NA	2	Winters-Stone et al 2016
65.5	13.1	65.9	13.9	69.4	14.3	70.4	14.9	72.9	11.7	72.8	11.4	12	21	24	SC	AER	AER	3	Toohey et al 2018
