# Supplementary material for: Optimising weight-loss interventions in cancer patients—A systematic review and network meta-analysis
Source: PLoS One. 2021 Feb 4;16(2):e0245794. doi: 10.1371/journal.pone.0245794 (PMC7861370; doi:10.1371/journal.pone.0245794)
Supplement: S2 Data — (XLSX) [file pone.0245794.s011.xlsx]

## Sheet: Mean change and SE
S2 Data: BMI changes used in network meta-analysis																treatment	Txlabel
Note:																1	SC
In this tab for studies in which SEs for mean changes were available (or can be obtained from SDs/CIs):																2	AER
	y1, y2, y3:		mean BMI changes (post-treatment minus pre-treatment)													3	RES
	se1, se2, se3:		standard errors for mean BMI changes													4	AER+RES
In the next tab for studies which only reported pre- and post-treatment means and SDs:																5	LOWCAL
	y1b-y3b, y1e-y3e:		BMI at baseline and follow-up for studies in which SEs for mean changes were not available													6	LOWFAT
	sd1b-sd3b, sd1e-sd3e:		standard deviation of BMI at baseline and follow-up													7	LOWCARB
																8	PHYTO
y1	y2	y3	se1	se2	se3	N1	N2	N3	t1	t2	t3	na	Study			9	MEDIT
-0.33	-1.4	-0.74	0.264	0.3586	0.3399	18	23	23	SC	LOWCAL+AER/RES	LOWCAL+AER/RES	3	Demark-Wahnefried et al 2014			10	LOWCAL+LOWFAT
-0.2	-0.5	NA	0.1096	0.108	NA	43	47	NA	SC	LOWCAL+AER/RES	NA	2	Scott et al 2013			11	LOWFAT+PHYTO
-0.79	-2.54	NA	0.69	1.47	NA	5	5	NA	SC	AER+RES	NA	2	Rao et al 2012			12	LOWFAT+AER
-2.3	-2.3	NA	0.4818	0.3491	NA	19	21	NA	LOWFAT	LOWCARB	NA	2	Thomson et al 2010			13	LOWCARB+AER
0.2	0	NA	0.1234	0.1423	NA	42	40	NA	SC	AER+RES	NA	2	Ligibel et al 2009			14	LOWCAL+AER/RES
-0.31	-0.69	NA	0.08	0.07	NA	322	319	NA	SC	LOWFAT/PHYTO+AER/RES	NA	2	Morey et al 2009			15	MEDIT+AER
-0.1	-1.5	-0.9	0.3357	0.2753	0.291	15	19	17	SC	LOWCAL	LOWFAT	3	Shaw et al 2007			16	LOWCAL+AER
0.07	0.06	NA	0.0253	0.0272	NA	40	39	NA	SC	RES	NA	2	Schmitz et al 2005			17	LOWFAT/PHYTO+AER/RES
0.5	-1.5	NA	0.9	1	NA	12	8	NA	SC	LOWCAL	NA	2	Jen et al 2004
0.3	0	NA	0.1373	0.1429	NA	26	24	NA	SC	AER	NA	2	Courneya et al 2003
-0.1	-2.1	NA	0.3062	0.196	NA	24	44	NA	SC	LOWFAT+AER	NA	2	Pakiz et al 2011
-0.01	-0.62	NA	0.2066	0.2321	NA	40	40	NA	SC	AER	NA	2	Lahart et al 2016
-0.29	-0.26	NA	0.12	0.09	NA	146	148	NA	SC	RES	NA	2	Brown et al 2015
0	0.1	NA	0.102	0.1276	NA	30	28	NA	SC	RES	NA	2	Nilsen et al 2015
0.17	-0.73	NA	0.3087	0.2883	NA	60	61	NA	SC	AER+RES	NA	2	Thomas et al 2017
-0.6	-1	NA	0.4457	0.5942	NA	29	29	NA	SC	LOWFAT+PHYTO	NA	2	Greenlee et al 2016 (updated)
0.5	0.9	NA	0.4337	0.4337	NA	19	21	NA	SC	AER+RES	NA	2	Cantarero-Villanueva et al 2016
0.879542	-0.00451	0.35285	0.231917	0.1766	0.147872	60	72	74	SC	AER	AER+RES	3	Mijwel et al 2019
0.4074	-2.601	NA	0.3051	0.6119	NA	18	11	NA	SC	LOWCARB+AER	NA	2	Freedland et al 2019
0.3	-0.4	0.1	0.4082	0.3827	0.4082	12	14	13	SC	AER	AER	3	McNeil et al 2019
-0.1	-0.6	NA	0.2551	0.1276	NA	23	23	NA	SC	AER	NA	2	Bourke et al 2018
-0.5	-1.2	NA	0.2	0.6	NA	18	16	NA	SC	LOWCAL+AER/RES	NA	2	Henning et al 2018
0.58	-0.56	-1.02	0.4975	0.3087	0.5663	13	12	15	SC	LOWFAT	MEDIT	3	Braakhuis et al 2017
-0.8	-1.5	NA	0.35	0.2357	NA	16	18	NA	SC	LOWCAL+AER	NA	2	Demark-Wahnefried et al 2017
-0.1	-0.1	NA	0.102	0.102	NA	83	81	NA	SC	AER+RES	NA	2	Irwin et al 2017

## Sheet: post-pre
Data: BMI changes used in network meta-analysis
Note:
In this tab for studies which only reported pre- and post-treatment means and SDs:
	y1b-y3b, y1e-y3e:		BMI at baseline and follow-up for studies in which SEs for mean changes were not available
	sd1b-sd3b, sd1e-sd3e:		standard deviation of BMI at baseline and follow-up
y1b	sd1b	y1e	sd1e	y2b	sd2b	y2e	sd2e	y3b	sd3b	y3e	sd3e	N1	N2	N3	t1	t2	t3	na	Study
22.6	2.5	22.7	2.4	23.2	2.8	23.3	2.8	NA	NA	NA	NA	31	30	NA	SC	PHYTO	NA	2	Cho et al 2014
26.2	3.6	26.6	3.7	24.7	3.7	25	3.9	NA	NA	NA	NA	33	34	NA	SC	AER	NA	2	Backman et al 2013
29.1	3.1177	28.8	3.1177	29.1	3.1305	28.2	3.1305	NA	NA	NA	NA	245	243	NA	SC	LOWFAT/PHYTO+AER/RES	NA	2	Demark-Wahnefried et al 2012
24.7	4.8	24.6	5.0046	24.7	4.5	23.6	4.5933	NA	NA	NA	NA	47	47	NA	SC	MEDIT	NA	2	Villarini et al 2012
29.74	7.27	29.9	7.59	30.57	5.95	30.45	6	NA	NA	NA	NA	38	37	NA	SC	AER	NA	2	Irwin et al 2009
30.8	8.6	30.4	8.3	30.9	8.6	30.6	7.6	NA	NA	NA	NA	20	21	NA	SC	AER+RES	NA	2	Rogers et al 2009
26.4	7.2	27	7.4	25.4	5.2	26.3	5.6	25.6	5.9	25.7	6.3	27	26	29	SC	AER+RES	LOWFAT/PHYTO+AER/RES	3	Demark-Wahnefried et al 2008
27.5	5.8526	27.6	5.8526	27.6	6.3726	26.8	6.3726	NA	NA	NA	NA	1462	975	NA	SC	LOWFAT	NA	2	Chlebowski et al 2007
28.5	3.2	28.2	3.6	30.9	4.4	30.6	4.5	NA	NA	NA	NA	9	10	NA	SC	LOWCAL+LOWFAT	NA	2	Wright et al 2013
29.7	4.6	30	4.5	29.9	4.5	29	4.5	NA	NA	NA	NA	47	47	NA	SC	LOWFAT+AER	NA	2	Oneill et al 2012
28.8	5.2	29	4.8	30.6	5	29.8	4.8	NA	NA	NA	NA	25	25	NA	SC	LOWFAT/PHYTO+AER/RES	NA	2	Gilbert et al 2016
26.3	3.6	26.1	3.4	25.5	1.9	24.4	2	NA	NA	NA	NA	7	12	NA	SC	AER	NA	2	Hvid et al 2016
37.4	8.6	37.5	8.7	35.2	4.8	34.9	5	NA	NA	NA	NA	12	10	NA	SC	LOWFAT+AER	NA	2	Sheppard et al 2016
25.1	5.85	25.66	4.72	25.97	3.65	25.86	3.33	NA	NA	NA	NA	44	45	NA	SC	AER+RES	NA	2	Casla et al 2015
26.6	3.7	26.4	3.4	23.8	3.8	24.1	3.3	NA	NA	NA	NA	22	20	NA	SC	AER+RES	NA	2	Cornette et al 2015
24.4	5.3	24.9	4.7	24.9	4.9	25.6	4.8	NA	NA	NA	NA	31	30	NA	SC	AER+RES	NA	2	Edvardsen et al 2015
27.7	4.8	27.7	4.8	26.3	4.3	26.5	4.4	26.8	4	26.8	4	91	95	91	SC	AER+RES	AER+RES	3	Kampshoff et al 2015
32.5	7.1	32.2	7.1	30.9	3.3	29.3	3.4	NA	NA	NA	NA	10	13	NA	SC	LOWCAL+AER	NA	2	Swisher et al 2015
27.09	5.56	27.73	5.7	29.2	3.63	27.56	4.69	NA	NA	NA	NA	24	26	NA	SC	MEDIT	NA	2	Skouroliakou et al 2018
24.6	3.4	24.3	3.4	25.4	3.8	25.2	3.7	NA	NA	NA	NA	21	19	NA	SC	MEDIT+AER	NA	2	Roveda et al 2017
28.36	3.53	30.7	3.57	28.85	3.28	28.95	3.11	NA	NA	NA	NA	31	35	NA	SC	AER+RES	NA	2	Hojan et al 2017
30.5	6.8	30.5	7	30.8	6.9	30.3	7.1	NA	NA	NA	NA	112	110	NA	SC	AER	NA	2	Rogers et al 2016
