# Supplementary material for: Optimising weight-loss interventions in cancer patients—A systematic review and network meta-analysis
Source: PLoS One. 2021 Feb 4;16(2):e0245794. doi: 10.1371/journal.pone.0245794 (PMC7861370; doi:10.1371/journal.pone.0245794)
Supplement: S3 Data — (XLSX) [file pone.0245794.s012.xlsx]

## Sheet: Mean change and SE
S3 Data: Waist circumference changes used in network meta-analysis																treatment	Txlabel
Note:																1	SC
In this tab for studies in which SEs for mean changes were available (or can be obtained from SDs/CIs):																2	AER
	y1, y2, y3:		mean waist circumference changes (post-treatment minus pre-treatment)													3	RES
	se1, se2, se3:		standard errors for mean waist circumference changes													4	AER+RES
In the next tab for studies which only reported pre- and post-treatment means and SDs:																5	LOWFAT
	y1b-y3b, y1e-y3e:		waist circumference at baseline and follow-up for studies in which SEs for mean changes were not available													6	LOWCARB
	sd1b-sd3b, sd1e-sd3e:		standard deviation of waist circumference at baseline and follow-up													7	NCI
																8	PHYTO/PLANT
y1	y2	y3	se1	se2	se3	N1	N2	N3	t1	t2	t3	na	Study			9	MEDIT
-1	-6.5	-3.7	0.8721	1.397	1.126	18	23	23	SC	LOWCAL+AER/RES	LOWCAL+AER/RES	3	Demark-Wahnefried et al 2014			10	LOWFAT+PHYTO
-1.28	-3.59	NA	0.966	1.0148	NA	20	22	NA	SC	LOWCAL+AER/RES	NA	2	Greenlee et al 2013			11	LOWFAT+AER
-0.2	-1.8	NA	0.1775	0.1212	NA	10	16	NA	SC	AER	NA	2	Guinan et al 2013			12	LOWCAL+AER/RES
-6.1	-5.3	NA	1.6977	0.9602	NA	19	21	NA	LOWFAT	LOWCARB	NA	2	Thomson et al 2010			13	MEDIT+AER
-2.6	-3.4	NA	0.4715	0.8262	NA	13	15	NA	NCI	PHYTO/PLANT	NA	2	Flynn et al 2010			14	LOWCAL+AER
0.3	-1.5	NA	0.5864	0.7273	NA	42	40	NA	SC	AER+RES	NA	2	Ligibel et al 2009			15	LOWCAL+LOWFAT+AER
1.41	0.14	NA	0.1644	0.1681	NA	40	39	NA	SC	RES	NA	2	Schmitz et al 2005			16	LOWFAT/PHYTO+AER/RES
-2.5	-7.1	NA	1.5718	0.9648	NA	24	44	NA	SC	LOWFAT+AER	NA	2	Pakiz et al 2011
1.95	-2.51	-2.16	0.9424	0.7538	0.8372	10	11	12	SC	AER	AER	3	Dolan et al 2016
-2.6	-7.5	-7.2	1.0714	1.1225	1.2245	33	33	34	SC	LOWCAL+LOWFAT+AER	LOWCAL+LOWFAT+AER	3	Harrigan et al 2016
0.3	-0.5	NA	0.8629	1.6056	NA	26	23	NA	SC	LOWFAT+PHYTO	NA	2	Greenlee et al 2016 (updated)
2.9	0.4	NA	1.0204	0.9439	NA	19	21	NA	SC	AER+RES	NA	2	Cantarero-Villanueva et al 2016
0.6	-3.6	NA	0.8419	0.8163	NA	45	45	NA	SC	LOWCAL+LOWFAT+AER	NA	2	Reeves et al 2017
0.4	-0.7	NA	0.7653	0.6888	NA	99	99	NA	SC	AER	NA	2	Courneya et al 2016
0.1	-0.4	-0.4	1.3521	1.2245	1.301	12	14	13	SC	AER	AER	3	McNeil et al 2019
0.5	-2.1	NA	0.3162	0.2214	NA	10	10	NA	SC	AER+RES	NA	2	Dieli‑Conwright et al 2019
-0.4	-1	NA	0.2	0.3	NA	18	16	NA	SC	LOWCAL+AER/RES	NA	2	Henning et al 2018
1.94	-1.31	-1.4	0.9133	1.1684	1.0689	13	12	15	SC	LOWFAT	MEDIT	3	Braakhuis et al 2017

## Sheet: post-pre
Data: Waist circumference changes used in network meta-analysis
Note:
In this tab for studies which only reported pre- and post-treatment means and SDs:
	y1b-y3b, y1e-y3e:		waist circumference at baseline and follow-up for studies in which SEs for mean changes were not available
	sd1b-sd3b, sd1e-sd3e:		standard deviation of waist circumference at baseline and follow-up
y1b	sd1b	y1e	sd1e	y2b	sd2b	y2e	sd2e	y3b	sd3b	y3e	sd3e	N1	N2	N3	t1	t2	t3	na	Study
73.7	6.8	73.2	6.7	77	7.6	75.1	7.4	NA	NA	NA	NA	31	30	NA	SC	PHYTO/PLANT	NA	2	Cho et al 2014
90.7	12.4	90.6	11.4	86.9	12.9	86.8	11.7	NA	NA	NA	NA	32	34	NA	SC	AER	NA	2	Backman et al 2013
80.5	10.6948	80.4	10.8319	81.4	10.4206	78.4	9.8036	NA	NA	NA	NA	47	47	NA	SC	MEDIT	NA	2	Villarini et al 2012
89.42	15.13	88.58	15.48	91.13	12.33	89.75	12.63	NA	NA	NA	NA	38	37	NA	SC	AER	NA	2	Irwin et al 2009
83.8	15.3	84	15.5	81	11.8	82.2	13.2	80.2	14.8	79.3	15.9	27	26	29	SC	AER+RES	LOWFAT/PHYTO+AER/RES	3	Demark-Wahnefried et al 2008
107.3	11.8	107.7	12.1	107.3	11.1	103.6	10.7	NA	NA	NA	NA	47	47	NA	SC	LOWFAT+AER	NA	2	Oneill et al 2012
105.66	14.99	103.63	16	106.93	12.45	104.39	12.7	NA	NA	NA	NA	34	41	NA	SC	LOWFAT+AER	NA	2	von Gruenigen et al 2012
105.7	13	104.9	11.5	101.5	14	102.1	12.85	NA	NA	NA	NA	12	10	NA	SC	LOWFAT+AER	NA	2	Sheppard et al 2016
106	15.6	104.1	16.2	98	12.8	94.7	14.4	NA	NA	NA	NA	10	13	NA	SC	LOWCAL+AER	NA	2	Swisher et al 2015
94.71	12.57	96.97	13.06	95.75	9.28	94.36	11.37	NA	NA	NA	NA	24	26	NA	SC	MEDIT	NA	2	Skouroliakou et al 2018
80.3	8.7	80.1	9.1	80.5	11	79.8	10	NA	NA	NA	NA	21	19	NA	SC	MEDIT+AER	NA	2	Roveda et al 2017
82	13.7	81.4	15.5	81.6	7.1	79.4	6.7	NA	NA	NA	NA	13	11	NA	SC	AER+RES	NA	2	Kim 2017
89.1	9.5	90.3	11.6	93.1	13.1	92.4	13.3	91.1	11.7	85.7	10.5	12	21	24	SC	AER	AER	3	Toohey et al 2018
